# Supplementary material for: Stereoselective Synthesis of β-Glycinamide Ribonucleotide
Source: Molecules. 2022 Apr 14;27(8):2528. doi: 10.3390/molecules27082528 (PMC9024515; doi:10.3390/molecules27082528)
Supplement: Supplementary file 1 [file molecules-27-02528-s001.zip]

Archive with 1 entries (1 files):
- molecules-1607152-supplementary.pdf
